# Supplementary material for: Causal Effects of Circulating Micronutrients on Cognitive Function: Evidence From a Mendelian Randomization Study
Source: Brain Behav. 2025 Apr 22;15(4):e70488. doi: 10.1002/brb3.70488 (PMC12012310; doi:10.1002/brb3.70488)
Supplement: Supplementary file 1 — Supporting Information. [file BRB3-15-e70488-s001.xlsx]

## Sheet: Decription
Table of Contents
Table S1. Detailed information regarding studies and datasets used in MR analysis.
Table S2. Instrumental variables used in MR analysis.
Table S3-S6. The information of instrumental variables in outcomes
Table S7. MR analysis results of Fluid intelligence score
Table S8. MR analysis results of Cognitive performance
Table S9. MR analysis results of Prospective memorydata
Table S10. MR analysis results of Reaction time
Table S11. Sensitivity and heterogeneity test results

## Sheet: S1
Table S1. Detailed information regarding studies and datasets used in the present study.
Exposure or Outcome	Reference	Participants	Ancestry	Year of publication	Author
Beta carotene	PMID:19185284	3881	European	2009	Luigi Ferrucci et al
Calcium	PMID:24068962	61054	European	2013	Conall M O'Seaghdha et al
Copper	PMID:23720494	2603	European	2013	David M Evans et al
Folate	PMID:23754956	28913	European	2013	Niels Grarup et al
Iron	PMID:33536631	174743	European	2021	Steven Bell et al
Lycopene	PMID:26861389	441	European	2016	Christopher R D'Adamo et al
Magnesium	PMID:20700443	23829	European	2010	Tamra E Meyer et al
Phosphorus	PMID:20558539	16264	European	2010	Bryan Kestenbaum et al
Selenium	PMID:23720494	2603	European	2013	David M Evans et al
Vitamins A1	PMID:21878437	5006	European	2011	Alison M Mondul et al
Vitamins B6	PMID:19744961	4763	European	2009	Aditi Hazra et al
Vitamins B12	PMID:23754956	37283	European	2013	Niels Grarup et al
Vitamins C	PMID:33203707	52018	European	2021	Ju-Sheng Zheng et al
Vitamins D	PMID:29343764	41981	European	2018	Xia Jiang et al
Vitamins E	PMID:21729881	5006	European	2011	Jacqueline M Major et al
Zinc	PMID:23720494	2603	European	2013	David M Evans et al
Fluid intelligence score	GWAS ID：ukb-b-5238(PMID: 30659178)	149051	European	2018	Simon Haworth et al
Cognitive performance	GWAS ID：ebi-a-GCST006572(PMID: 30038396)	257841	European	2018	James J Lee et al
Prospective memory	GWAS ID：ukb-b-4282(PMID: 30659178)	152605	European	2018	Simon Haworth et al
Reaction time	GWAS ID：ukb-b-16287(PMID: 30659178)	459523	European	2018	Simon Haworth et al

## Sheet: S2
Table S2. Instrumental variables used in MR analysis.
Exposure	SNP	Effect allele	Other allele	EAF	beta	se	p	N	R2	F
Beta carotene	rs6564851	G	T	0.02	0.149	0.015	1.6e-24	3881	0.0247938	98.6203
Calcium	rs780094	T	C	0.42	0.017	0.003	1.3e-10	60958	0.000526497	32.1101
Calcium	rs1550532	C	G	0.31	0.018	0.003	8.2e-11	60998	0.000589835	35.9988
Calcium	rs1801725	T	G	0.15	0.071	0.004	8.9e-86	61054	0.0051339	315.052
Calcium	rs10491003	T	C	0.09	0.027	0.005	4.8e-09	60040	0.00048544	29.159
Calcium	rs7336933	G	A	0.85	0.022	0.004	9.1e-10	60928	0.000496241	30.249
Calcium	rs1570669	G	A	0.34	0.018	0.003	9.1e-12	60096	0.000598683	35.9988
Calcium	rs7481584	G	A	0.7	0.018	0.003	1.2e-10	61011	0.00058971	35.9988
Copper	rs1175550	G	A	0.224603	0.198	0.032	5.03e-10	2603	0.0144949	38.2557
Copper	rs2769264	G	T	0.18145	0.313	0.034	2.63e-20	2603	0.0315313	84.6832
Folate	rs652197	C	T	0.18	0.069	0.01	1.4e-12	28913	0.00164396	47.6067
Folate	rs1801133	G	A	0.67	0.096	0.006	9.5e-53	28913	0.00877644	255.982
Iron	rs1800562	A	G	0.07	0.27	0.008	1e-200	174743	0.00647629	1139.05
Iron	rs855791	A	G	0.43	-0.17	0.005	1e-200	174743	0.00657195	1155.99
Iron	rs7385804	C	A	0.37	-0.06	0.004	9.42e-43	174743	0.00128595	224.997
Iron	rs9399136	C	T	0.26	0.06	0.005	1.08e-36	174743	0.000823389	143.998
Iron	rs4854760	G	A	0.31	0.05	0.004	5.67e-33	174743	0.000893371	156.248
Iron	rs2228145	C	A	0.41	0.03	0.004	8.42e-11	174743	0.000321798	56.2494
Iron	rs13007705	T	C	0.43	0.03	0.004	2.01e-12	174743	0.000321798	56.2494
Iron	rs2005682	T	A	0.31	-0.03	0.004	2.37e-11	174743	0.000321798	56.2494
Iron	rs12718598	C	T	0.46	0.03	0.004	3.69e-11	174743	0.000321798	56.2494
Iron	rs77262773	T	C	0.03	0.08	0.013	9.54e-10	174743	0.00021667	37.8694
Iron	rs7630745	C	T	0.36	0.03	0.004	2.09e-09	174743	0.000321798	56.2494
Iron	rs57659670	C	T	0.08	-0.04	0.007	1.08e-08	174743	0.000186828	32.6527
Lycopene	rs7680948	A	C	0.2	0.19	0.03	4.97e-09	441	0.0833718	39.9292
Magnesium	rs11144134	C	T	0.08	0.011	0.001	8e-15	23829	0.00505219	120.99
Magnesium	rs13146355	A	G	0.44	0.005	0.001	6e-13	23829	0.00104804	24.9979
Magnesium	rs3925584	T	C	0.55	0.006	0.001	5.2e-16	23829	0.00150849	35.997
Magnesium	rs4072037	T	C	0.54	0.01	0.001	2e-36	23829	0.00417903	99.9916
Magnesium	rs448378	A	G	0.53	0.004	0.001	1e-08	23829	0.000671	15.9987
Magnesium	rs7965584	A	G	0.71	0.007	0.001	1e-16	23829	0.0020521	48.9959
Phosphorus	rs1697421	A	G	0.49	0.083	0.01	3.47e-16	16264	0.00421787	68.8815
Phosphorus	rs2970818	A	T	0.09	0.098	0.018	4.04e-08	16264	0.00181924	29.6383
Phosphorus	rs9469578	T	C	0.08	-0.121	0.019	5.15e-10	16264	0.00248745	40.5518
Phosphorus	rs947583	C	T	0.29	0.066	0.011	2.19e-09	16264	0.00220859	35.9956
Selenium	rs7700970	T	C	0.308503	0.265	0.037	7.17e-13	2603	0.0193259	51.2572
Vitamins A1	rs10882272	C	T	0.378548	-0.03	0.004	6.51e-15	5006	0.0111117	56.2275
Vitamins A1	rs1667255	C	A	0.383912	0.03	0.004	6.35e-14	5006	0.0111117	56.2275
Vitamins B6	rs1256335	A	G	0.79	0.14	0.02	1.4e-15	4763	0.0101829	48.9794
Vitamins B12	rs56077122	A	C	0.34	0.087	0.009	4.8e-21	37283	0.00250009	93.4394
Vitamins B12	rs1131603	C	T	0.06	0.19	0.013	4.9e-49	37283	0.00569677	213.598
Vitamins B12	rs1141321	C	T	0.63	0.061	0.006	3.6e-26	37283	0.00276467	103.356
Vitamins B12	rs12272669	A	G	0.002	0.51	0.086	3e-09	37283	0.000942374	35.1658
Vitamins B12	rs1801222	G	A	0.59	0.11	0.006	3.3e-75	37283	0.00893458	336.093
Vitamins B12	rs2270655	G	C	0.94	0.066	0.009	2.2e-13	37283	0.00144034	53.7749
Vitamins B12	rs2336573	T	C	0.03	0.32	0.02	8.4e-59	37283	0.00681957	255.986
Vitamins B12	rs34324219	C	A	0.88	0.21	0.009	1.1e-111	37283	0.0143928	544.415
Vitamins B12	rs3742801	T	C	0.29	0.045	0.006	1.7e-13	37283	0.00150646	56.247
Vitamins B12	rs41281112	C	T	0.95	0.17	0.014	8.9e-35	37283	0.00393928	147.441
Vitamins B12	rs602662	A	G	0.6	0.16	0.006	2.4e-139	37283	0.0187164	711.073
Vitamins B12	rs1047891	C	A	0.63	0.038	0.007	3e-08	37283	0.0007898	29.4678
Vitamins C	rs174547	C	T	0.33	0.036	0.007	3.84e-08	52018	0.0005082	26.448
Vitamins C	rs10051765	C	T	0.34	0.039	0.007	3.64e-09	52018	0.000596376	31.0396
Vitamins C	rs10136000	A	G	0.28	0.04	0.007	1.33e-08	52018	0.000627332	32.6518
Vitamins C	rs117885456	A	G	0.09	0.078	0.012	1.7e-11	52018	0.00081156	42.2484
Vitamins C	rs13028225	T	C	0.86	0.102	0.009	2.38e-30	52018	0.00246315	128.44
Vitamins C	rs2559850	A	G	0.6	0.058	0.006	6.3e-20	52018	0.00179317	93.4409
Vitamins C	rs33972313	C	T	0.97	0.36	0.018	4.61e-90	52018	0.00763097	399.985
Vitamins C	rs56738967	C	G	0.32	0.041	0.007	7.62e-10	52018	0.00065907	34.3048
Vitamins C	rs6693447	T	G	0.55	0.039	0.006	6.25e-10	52018	0.00081156	42.2484
Vitamins C	rs9895661	T	C	0.82	0.063	0.008	1.05e-14	52018	0.00119078	62.0132
Vitamins D	rs10741657	A	G	0.4	0.031	0.002	2.05e-46	41981	0.00569026	240.239
Vitamins D	rs10745742	T	C	0.4	0.017	0.002	1.88e-14	41981	0.00171806	72.2466
Vitamins D	rs12785878	T	G	0.75	0.036	0.002	3.8e-62	41981	0.00765867	323.985
Vitamins D	rs17216707	T	C	0.79	0.026	0.003	8.14e-23	41981	0.00178597	75.1075
Vitamins D	rs3755967	T	C	0.28	-0.089	0.002	1e-200	41981	0.0450454	1980.16
Vitamins D	rs8018720	C	G	0.82	-0.017	0.003	4.72e-09	41981	0.000764312	32.1096
Vitamins E	rs964184	G	C	0.15	0.04	0.01	7.8e-12	5006	0.00318598	15.9936
Zinc	rs1532423	G	A	0.581168	-0.178	0.026	6.4e-12	2603	0.0176876	46.8338
Zinc	rs2120019	C	T	0.190639	-0.287	0.033	1.55e-18	2603	0.0282372	75.5792
Effect allele: effect allele of exposure; Other allele: other allele of exposure; EAF: effect allele frequency of exposure; beta: estimated genetic effect of exposure; se: standard error of beta of exposure; N:sample size; F: a statistic to qualify the strength of instrumental variables and measure the weak instrument bias.

## Sheet: S3
Table S3. The information of instrumental variables in outcomes(IEU Open GWAS Project https://gwas.mrcieu.ac.uk.GWAS ID: ukb-b-5238)
Exposure	SNP	Other allele	Effect allele	Fluid intelligence score
				beta	se	p	EAF
Beta carotene	rs6564851	T	G	-0.000930492	0.00758658	0.9	0.529339
Calcium	rs10491003	C	T	0.000843572	0.0130985	0.95	0.091704
	rs1550532	C	G	0.00679681	0.00813613	0.4	0.683547
	rs1570669	A	G	-0.00554822	0.008019	0.49	0.342519
	rs1801725	G	T	-0.015204	0.0111725	0.17	0.131882
	rs7336933	G	A	0.0061117	0.0106277	0.57	0.150345
	rs7481584	G	A	-0.0118687	0.00836262	0.16	0.287809
	rs780094	T	C	0.0192353	0.00776463	0.0129999	0.615458
Copper	rs1175550	A	G	-0.00247875	0.00910952	0.79	0.230561
	rs2769264	T	G	-0.00298279	0.00974904	0.760001	0.184827
Folate	rs1801133	G	A	0.00922629	0.00797654	0.25	0.337608
	rs652197	C	T	0.01133	0.0113173	0.32	0.868124
Iron	rs12718598	T	C	-0.0169112	0.00755972	0.025	0.48794
	rs13007705	C	T	-0.00470181	0.00763458	0.54	0.447372
	rs1800562	G	A	-0.0108267	0.0144107	0.450001	0.074771
	rs2005682	A	T	0.0136927	0.00839712	0.1	0.29054
	rs2228145	A	C	0.0150707	0.00765359	0.0490004	0.411003
	rs4854760	A	G	-0.00478964	0.00802624	0.55	0.339204
	rs57659670	T	C	0.00983612	0.0144009	0.49	0.074706
	rs7385804	C	A	-0.00226234	0.00780543	0.77	0.625269
	rs7630745	T	C	-0.00223885	0.00798166	0.780001	0.341846
	rs77262773	C	T	0.0303221	0.0240855	0.21	0.025726
	rs855791	A	G	0.0108362	0.00767024	0.16	0.560636
	rs9399136	T	C	0.0143098	0.0086691	0.0990011	0.258176
Lycopene	rs7680948	A	C	-0.0148754	0.00853334	0.0810009	0.272317
Magnesium	rs10858939	A	C	0.00627484	0.00853008	0.46	0.274894
	rs11144134	T	C	0.0236749	0.0137116	0.0840001	0.083499
	rs13146355	G	A	-0.00891123	0.00758553	0.24	0.455478
	rs3925584	T	C	-0.0148779	0.00759727	0.05	0.453579
	rs4072037	C	T	0.00354394	0.00757595	0.64	0.539088
	rs448378	G	A	0.0133172	0.00757196	0.0790005	0.526115
Phosphorus	rs1697421	C	T	-0.00736346	0.00757821	0.33	0.49732
	rs2970818	T	A	0.00964177	0.0125522	0.44	0.101241
	rs9469578	C	T	0.00798804	0.0147209	0.59	0.071141
	rs947583	T	C	0.0101142	0.00847116	0.23	0.276112
Selenium	rs7700970	C	T	0.0210196	0.00845047	0.0129999	0.305216
Vitamins A1	rs10882272	T	C	0.0160696	0.00779483	0.0389996	0.379091
	rs1667255	A	C	-0.0102138	0.00776675	0.19	0.387648
Vitamins B6	rs1256335	G	A	-0.00483071	0.00913148	0.6	0.77892
Vitamins B12	rs1047891	C	A	0.00104291	0.00811815	0.9	0.315897
	rs1131603	T	C	-0.00408814	0.0181754	0.82	0.045663
	rs1141321	C	T	-0.0119723	0.0078188	0.13	0.373999
	rs1801222	A	G	0.00114498	0.0078384	0.88	0.630309
	rs2270655	G	C	0.025519	0.0172841	0.14	0.050567
	rs2336573	C	T	0.00244527	0.0205042	0.91	0.035471
	rs34324219	C	A	-0.00945951	0.0121669	0.44	0.108806
	rs3742801	C	T	-0.00362597	0.00787715	0.649999	0.361033
	rs41281112	C	T	-0.0382517	0.023778	0.11	0.026055
	rs56077122	C	A	0.00650467	0.0082239	0.43	0.309199
	rs602662	G	A	0.020584	0.00758526	0.00669993	0.529346
	rs7106720	T	C	0.00499855	0.0137269	0.719999	0.0845
Vitamins C	rs10051765	T	C	-0.00161382	0.00803399	0.84	0.334853
	rs10136000	G	A	-0.0106006	0.0084651	0.21	0.285333
	rs117885456	G	A	0.0126611	0.0135716	0.35	0.089938
	rs13028225	T	C	-0.0139396	0.0109478	0.2	0.139692
	rs174547	T	C	0.0292381	0.0079787	0.00025	0.344046
	rs2559850	G	A	-0.00569927	0.0077865	0.46	0.589921
	rs33972313	C	T	0.0102772	0.020761	0.62	0.034492
	rs56738967	G	C	0.00211123	0.00817412	0.8	0.314986
	rs6693447	T	G	0.00303119	0.00760007	0.69	0.460183
	rs9895661	C	T	-0.00101532	0.0100485	0.92	0.827632
Vitamins D	rs10741657	A	G	-0.00114416	0.0077209	0.88	0.598397
	rs10745742	C	T	0.0138558	0.00781889	0.0759994	0.38107
	rs12785878	G	T	0.00240193	0.00912671	0.79	0.78111
	rs17216707	T	C	-0.00903008	0.00979767	0.36	0.191937
	rs3755967	C	T	-0.0100998	0.0083111	0.22	0.293366
	rs8018720	G	C	-0.00914339	0.0099627	0.36	0.82416
Vitamins E	rs964184	G	C	-0.0215009	0.0110898	0.0530005	0.865337
Zinc	rs1532423	A	G	0.0126647	0.00765455	0.0980009	0.571848
	rs2120019	T	C	-0.000248494	0.00953586	0.98	0.19555

## Sheet: S4
Table S4. The information of instrumental variables in outcomes(IEU Open GWAS Project https://gwas.mrcieu.ac.uk.GWAS ID: ebi-a-GCST006572)
Exposure	SNP	Other allele	Effect allele	Cognitive performance
				beta	se	p	EAF
Beta carotene	rs6564851	T	G	0.00235	0.00286	0.412	0.4898
Calcium	rs10491003	C	T	-0.00111	0.00494	0.823	0.09014
	rs1550532	C	G	0.00144	0.00306	0.638	0.6548
	rs1570669	A	G	-0.00071	0.003	0.814	0.3231
	rs1801725	G	T	-0.00077	0.0042	0.855	0.1276
	rs7336933	G	A	0.00827	0.00398	0.0374999	0.165
	rs7481584	G	A	-0.00252	0.00317	0.425	0.3027
	rs780094	T	C	0.00396	0.00292	0.176	0.5867
Copper	rs1175550	A	G	-0.00045	0.00341	0.896	0.2058
	rs2769264	T	G	-0.00197	0.00368	0.592	0.1718
Folate	rs1801133	G	A	-0.00243	0.00304	0.425	0.3622
	rs652197	C	T	0.00163	0.00422	0.699	0.8707
Iron	rs12718598	T	C	-0.00595	0.00286	0.0376999	0.5102
	rs13007705	C	T	-0.00141	0.00287	0.624001	0.4507
	rs1800562	G	A	-0.00034	0.00542	0.95	0.04762
	rs2005682	A	T	0.00413	0.00316	0.19	0.284
	rs2228145	A	C	0.00233	0.0029	0.422	0.3861
	rs4854760	A	G	0.00022	0.00301	0.942	0.3656
	rs57659670	T	C	0.00261	0.00545	0.632	0.07143
	rs7385804	C	A	-0.00107	0.00295	0.717999	0.6497
	rs7630745	T	C	0.00289	0.00301	0.336	0.369
	rs77262773	C	T	0.01439	0.00896	0.108	0.02211
	rs855791	A	G	0.00478	0.0029	0.0988007	0.6122
	rs9399136	T	C	0.0074	0.00325	0.0230001	0.2262
Lycopene	rs7680948	A	C	-0.00528	0.00321	0.0996002	0.2738
Magnesium	rs10858939	A	C	0.00108	0.00318	0.734999	0.2585
	rs11144134	T	C	0.01565	0.00515	0.00237001	0.09184
	rs13146355	G	A	-0.00132	0.00286	0.646001	0.4252
	rs3925584	T	C	-0.00179	0.00288	0.535	0.4728
	rs4072037	C	T	0.00053	0.00287	0.855	0.5612
	rs448378	G	A	0.00323	0.00285	0.258	0.5323
Phosphorus	rs1697421	C	T	0.00044	0.00286	0.879	0.4745
	rs2970818	T	A	0.00284	0.00473	0.548001	0.08673
	rs9469578	C	T	-0.0003	0.00555	0.956	0.07143
	rs947583	T	C	0.00781	0.00319	0.0143001	0.2789
Selenium	rs7700970	C	T	0.00515	0.00313	0.0997999	0.3197
Vitamins A1	rs10882272	T	C	0.00245	0.00296	0.407	0.3759
	rs1667255	A	C	7e-05	0.00293	0.981	0.3741
Vitamins B6	rs1256335	G	A	-0.00722	0.00344	0.0358996	0.7585
Vitamins B12	rs1047891	C	A	-0.00138	0.00308	0.654	0.2823
	rs1131603	T	C	0.00046	0.00677	0.946	0.06633
	rs1141321	C	T	-0.00411	0.00294	0.163	0.3452
	rs1801222	A	G	0.00042	0.00297	0.887	0.6548
	rs2270655	G	C	0.01015	0.0065	0.119	0.03741
	rs2336573	C	T	0.00404	0.00776	0.603	0.04932
	rs34324219	C	A	-0.00845	0.00459	0.0654998	0.1122
	rs3742801	C	T	-0.0043	0.00296	0.146	0.3741
	rs41281112	C	T	-0.00414	0.00883	0.639	0.02381
	rs56077122	C	A	0.00091	0.00308	0.766999	0.3673
	rs602662	G	A	0.0023	0.00288	0.424	0.5102
	rs7106720	T	C	0.00543	0.00515	0.292	0.08333
Vitamins C	rs10051765	T	C	0.00272	0.00305	0.372	0.3384
	rs10136000	G	A	-0.00183	0.0032	0.567	0.2959
	rs117885456	G	A	0.00227	0.00497	0.648	0.08163
	rs13028225	T	C	-0.00557	0.00412	0.176	0.1667
	rs174547	T	C	0.01375	0.003	4.49997e-06	0.3469
	rs2559850	G	A	-0.00145	0.0029	0.617	0.6139
	rs33972313	C	T	0.00561	0.00784	0.475	0.04082
	rs56738967	G	C	0.00322	0.00307	0.294	0.3418
	rs6693447	T	G	-3e-05	0.00288	0.992	0.4643
	rs9895661	C	T	-0.00288	0.00382	0.451	0.8452
Vitamins D	rs10741657	A	G	-0.00112	0.00291	0.699	0.6412
	rs10745742	C	T	0.00105	0.00293	0.719999	0.4269
	rs12785878	G	T	-0.00148	0.00344	0.667	0.7092
	rs17216707	T	C	-0.00335	0.00363	0.355	0.1837
	rs3755967	C	T	-0.00395	0.00314	0.207	0.2602
	rs8018720	G	C	-0.00627	0.00375	0.0943996	0.8401
Vitamins E	rs964184	G	C	-0.00922	0.00418	0.0276001	0.8503
Zinc	rs1532423	A	G	0.00618	0.0029	0.0327002	0.6088
	rs2120019	T	C	-0.00121	0.00359	0.736999	0.1786

## Sheet: S5
Table S5 The information of instrumental variables in outcomes(IEU Open GWAS Project https://gwas.mrcieu.ac.uk.GWAS ID: ukb-b-4282)
Exposure	SNP	Other allele	Effect allele	Prospective memorydata
				beta	se	p	EAF
Beta carotene	rs6564851	T	G	-0.0011381	0.00188643	0.55	0.529219
Calcium	rs10491003	C	T	-0.00170383	0.00325827	0.6	0.091711
	rs1550532	C	G	-0.000782261	0.00202818	0.7	0.68373
	rs1570669	A	G	-0.00108346	0.00199249	0.59	0.34249
	rs1801725	G	T	0.00188809	0.00277895	0.5	0.132048
	rs7336933	G	A	0.000498302	0.00264272	0.85	0.150212
	rs7481584	G	A	0.00285911	0.00207995	0.17	0.288089
	rs780094	T	C	-0.00013117	0.00193485	0.95	0.615118
Copper	rs1175550	A	G	-0.00154377	0.0022692	0.5	0.230555
	rs2769264	T	G	0.00155899	0.00242943	0.52	0.184825
Folate	rs1801133	G	A	-0.000755125	0.00198747	0.7	0.337534
	rs652197	C	T	-0.00522585	0.00281549	0.0629999	0.868066
Iron	rs12718598	T	C	0.00639327	0.00188094	0.000680002	0.488106
	rs13007705	C	T	0.00218224	0.00190366	0.25	0.447387
	rs1800562	G	A	0.000130853	0.00358754	0.97	0.074682
	rs2005682	A	T	-0.00160086	0.00208647	0.44	0.290612
	rs2228145	A	C	-0.00115405	0.00190701	0.55	0.410897
	rs4854760	A	G	-0.00178675	0.0019971	0.37	0.3393
	rs57659670	T	C	0.00346199	0.00357977	0.33	0.074693
	rs7385804	C	A	-0.00239038	0.00194234	0.22	0.625301
	rs7630745	T	C	0.000358586	0.00198691	0.86	0.341716
	rs77262773	C	T	-0.00946079	0.00598969	0.11	0.025704
	rs855791	A	G	0.000245735	0.00190535	0.9	0.560523
	rs9399136	T	C	0.000359712	0.00215723	0.87	0.258132
Lycopene	rs7680948	A	C	-0.00174662	0.00212362	0.41	0.272325
Magnesium	rs10858939	A	C	0.00159632	0.00212231	0.450001	0.274606
	rs11144134	T	C	-0.00195741	0.00340796	0.57	0.083523
	rs13146355	G	A	-0.00080876	0.00188839	0.67	0.455424
	rs3925584	T	C	0.00237045	0.00188972	0.21	0.453946
	rs4072037	C	T	-0.00140909	0.00188774	0.46	0.539036
	rs448378	G	A	0.00256735	0.00188437	0.17	0.525891
Phosphorus	rs1697421	C	T	0.00121001	0.00188819	0.52	0.497346
	rs2970818	T	A	0.00116859	0.00312135	0.709999	0.101301
	rs9469578	C	T	0.00646135	0.00366066	0.0779992	0.071243
	rs947583	T	C	0.000898229	0.00210826	0.67	0.276172
Selenium	rs7700970	C	T	-0.00129029	0.00210316	0.54	0.305068
Vitamins A1	rs10882272	T	C	-0.00112312	0.00193879	0.56	0.379076
	rs1667255	A	C	-0.000720965	0.00192963	0.709999	0.38769
Vitamins B6	rs1256335	G	A	0.00507026	0.00227517	0.0259998	0.779014
Vitamins B12	rs1047891	C	A	-0.00392882	0.00202402	0.0519996	0.315572
	rs1131603	T	C	-0.00651073	0.00450761	0.15	0.045775
	rs1141321	C	T	0.00309732	0.0019455	0.11	0.37385
	rs1801222	A	G	-0.000527463	0.00194981	0.79	0.630767
	rs2270655	G	C	0.000707431	0.00429897	0.87	0.050595
	rs2336573	C	T	0.00154923	0.00509513	0.760001	0.035458
	rs34324219	C	A	-0.00457524	0.00302702	0.13	0.108811
	rs3742801	C	T	-0.00106778	0.00195784	0.59	0.361213
	rs41281112	C	T	0.00533281	0.00590933	0.37	0.026081
	rs56077122	C	A	-0.000350543	0.00204517	0.86	0.309076
	rs602662	G	A	-0.00178921	0.00188462	0.34	0.529314
	rs7106720	T	C	0.00127102	0.00341464	0.709999	0.084542
Vitamins C	rs10051765	T	C	0.000752854	0.00199899	0.709999	0.334808
	rs10136000	G	A	-0.000841232	0.00210445	0.69	0.285136
	rs117885456	G	A	0.00178138	0.00337824	0.6	0.089813
	rs13028225	T	C	0.00439802	0.00272974	0.11	0.139629
	rs174547	T	C	-0.00155184	0.0019849	0.43	0.343893
	rs2559850	G	A	-0.000988612	0.00193681	0.61	0.589544
	rs33972313	C	T	-0.00192037	0.0051678	0.709999	0.034445
	rs56738967	G	C	-0.000671179	0.00203254	0.74	0.314968
	rs6693447	T	G	-0.00080797	0.00189416	0.67	0.460053
	rs9895661	C	T	-0.00288653	0.00249607	0.25	0.827347
Vitamins D	rs10741657	A	G	0.00210325	0.00192064	0.27	0.598461
	rs10745742	C	T	0.000105964	0.00194502	0.96	0.380983
	rs12785878	G	T	-0.0010565	0.00226805	0.64	0.780589
	rs17216707	T	C	-0.00221452	0.00243525	0.36	0.191942
	rs3755967	C	T	-0.00150726	0.00206959	0.47	0.293139
	rs8018720	G	C	-0.00223078	0.00247551	0.37	0.824199
Vitamins E	rs964184	G	C	0.0039617	0.00275836	0.15	0.865344
Zinc	rs1532423	A	G	-0.00346817	0.00190348	0.0680002	0.571708
	rs2120019	T	C	0.00455729	0.00236965	0.0539995	0.195563

## Sheet: S6
Table S6. The information of instrumental variables in outcomes(IEU Open GWAS Project https://gwas.mrcieu.ac.uk.GWAS ID: ukb-b-16287)
Exposure	SNP	Other allele	Effect allele	Reaction time
				beta	se	p	EAF
Beta carotene	rs6564851	T	G	0.00434378	0.00204746	0.0340001	0.531262
Calcium	rs10491003	C	T	-0.000486403	0.00353551	0.89	0.092013
	rs1550532	C	G	0.000192158	0.00219861	0.93	0.683051
	rs1570669	A	G	0.000801665	0.0021623	0.709999	0.343502
	rs1801725	G	T	0.00905205	0.00302321	0.00280001	0.131213
	rs7336933	G	A	0.00403528	0.00285494	0.16	0.151427
	rs7481584	G	A	-1.78114e-05	0.00226321	0.99	0.285434
	rs780094	T	C	-0.000554496	0.00209891	0.79	0.615344
Copper	rs1175550	A	G	0.00335904	0.00246017	0.17	0.231494
	rs2769264	T	G	0.0015118	0.00263484	0.57	0.184347
Folate	rs1801133	G	A	0.00398011	0.00216044	0.0649995	0.337082
	rs652197	C	T	0.000416042	0.00305787	0.89	0.868152
Iron	rs12718598	T	C	-0.00493263	0.00204423	0.016	0.487892
	rs13007705	C	T	-0.00140753	0.00206461	0.5	0.445918
	rs1800562	G	A	0.00614058	0.00383463	0.11	0.076802
	rs2005682	A	T	0.00328665	0.00226802	0.15	0.289265
	rs2228145	A	C	-0.000344128	0.00207294	0.87	0.409292
	rs4854760	A	G	-0.0009766	0.00216576	0.649999	0.339712
	rs57659670	T	C	0.00230784	0.00385857	0.55	0.075969
	rs7385804	C	A	-0.00437329	0.00211111	0.0379997	0.625031
	rs7630745	T	C	-0.00288403	0.00215694	0.18	0.341822
	rs77262773	C	T	-0.00472397	0.00644709	0.46	0.026197
	rs855791	A	G	-0.000702591	0.00206966	0.73	0.561189
	rs9399136	T	C	0.00186289	0.00234756	0.43	0.25796
Lycopene	rs7680948	A	C	-0.00170831	0.00230469	0.46	0.273287
Magnesium	rs10858939	A	C	-0.0108759	0.00230031	2.30001e-06	0.275529
	rs11144134	T	C	0.00508867	0.00369014	0.17	0.084004
	rs13146355	G	A	0.00178643	0.00204972	0.38	0.454086
	rs3925584	T	C	0.00117464	0.00205099	0.57	0.454515
	rs4072037	C	T	0.00061349	0.00204738	0.760001	0.537248
	rs448378	G	A	0.000499975	0.0020477	0.81	0.526784
Phosphorus	rs1697421	C	T	0.00286291	0.00204715	0.16	0.49721
	rs2970818	T	A	9.0622e-05	0.00336298	0.98	0.10277
	rs9469578	C	T	-0.00844508	0.00397972	0.0340001	0.071171
	rs947583	T	C	0.00131751	0.00228586	0.56	0.27636
Selenium	rs7700970	C	T	-0.000801698	0.00228367	0.73	0.304027
Vitamins A1	rs10882272	T	C	-0.00119425	0.00210459	0.57	0.380125
	rs1667255	A	C	-0.00239724	0.0021009	0.25	0.386212
Vitamins B6	rs1256335	G	A	0.00437046	0.0024674	0.0769999	0.778595
Vitamins B12	rs1047891	C	A	-0.00224436	0.00219801	0.31	0.315764
	rs1131603	T	C	-0.00880986	0.00491523	0.0729995	0.045411
	rs1141321	C	T	0.00204962	0.00211421	0.33	0.374379
	rs1801222	A	G	-0.0046457	0.00211633	0.0280001	0.630129
	rs2270655	G	C	-0.00699598	0.00463658	0.13	0.051018
	rs2336573	C	T	0.00402483	0.0055512	0.47	0.03515
	rs34324219	C	A	0.00189369	0.0032885	0.56	0.108372
	rs3742801	C	T	0.00237745	0.00212853	0.26	0.360085
	rs41281112	C	T	0.0087835	0.00636382	0.17	0.026471
	rs56077122	C	A	0.00078413	0.0022275	0.719999	0.307917
	rs602662	G	A	0.00278583	0.00204926	0.17	0.535041
	rs7106720	T	C	9.83227e-06	0.00370122	1	0.084866
Vitamins C	rs10051765	T	C	0.00203761	0.00217011	0.35	0.333339
	rs10136000	G	A	-0.00340501	0.00228716	0.14	0.284763
	rs117885456	G	A	0.00413729	0.00364941	0.26	0.090683
	rs13028225	T	C	0.00780436	0.00295531	0.00830004	0.14011
	rs174547	T	C	0.00214633	0.00215284	0.32	0.344263
	rs2559850	G	A	-0.00168595	0.00210303	0.42	0.589049
	rs33972313	C	T	0.00203783	0.00560878	0.719999	0.034395
	rs56738967	G	C	0.00376327	0.00220475	0.0879995	0.314048
	rs6693447	T	G	0.00302179	0.00205259	0.14	0.46158
	rs9895661	C	T	0.000408401	0.00271437	0.88	0.828329
Vitamins D	rs10741657	A	G	0.000498014	0.00208274	0.81	0.597754
	rs10745742	C	T	0.000616075	0.00211084	0.77	0.379629
	rs12785878	G	T	0.000849699	0.00248121	0.73	0.784235
	rs17216707	T	C	0.00184233	0.00265287	0.49	0.190143
	rs3755967	C	T	-0.00400325	0.00224931	0.0749998	0.291954
	rs8018720	G	C	-0.00429589	0.00268141	0.11	0.823318
Vitamins E	rs964184	G	C	0.00361818	0.00300574	0.23	0.866418
Zinc	rs1532423	A	G	-0.00363791	0.00206538	0.0779992	0.572318
	rs2120019	T	C	0.00480143	0.00258826	0.064	0.192845

## Sheet: S7
Table S10. MR analysis results of Reaction time
Exposure	Method	nSNP	b	se	p	lo_ci	up_ci	or	or_lci95	or_uci95
Beta carotene	Wald ratio	1	0.0291529	0.0137413	0.0338759	0.00221986	0.0560859	1.02958	1.00222	1.05769
Calcium	MR Egger	7	0.165913	0.0601733	0.0399647	0.0479734	0.283853	1.18047	1.04914	1.32824
	Weighted median	7	0.0755879	0.0382653	0.0482268	0.000587929	0.150588	1.07852	1.00059	1.16252
	Inverse variance weighted	7	0.0673664	0.0352239	0.0558097	-0.00167247	0.136405	1.06969	0.998329	1.14615
Copper	Inverse variance weighted	2	0.00864768	0.00696917	0.214662	-0.0050119	0.0223073	1.00869	0.995001	1.02256
Folate	Inverse variance weighted	2	-0.0341961	0.0200656	0.088341	-0.0735248	0.0051325	0.966382	0.929113	1.00515
Iron	MR Egger	12	0.0238564	0.0120558	0.0760188	0.000227164	0.0474857	1.02414	1.00023	1.04863
	Weighted median	12	0.00286335	0.0108701	0.79223	-0.018442	0.0241687	1.00287	0.981727	1.02446
	Inverse variance weighted	12	-0.00433789	0.0106355	0.683371	-0.0251835	0.0165077	0.995672	0.975131	1.01664
Lycopene	Wald ratio	1	0.00899111	0.0121299	0.458553	-0.0147836	0.0327658	1.00903	0.985325	1.03331
Magnesium	MR Egger	5	0.204452	0.392639	0.638557	-0.565121	0.974025	1.22685	0.568292	2.64858
	Weighted median	5	0.0840195	0.178152	0.6372	-0.265158	0.433197	1.08765	0.767084	1.54218
	Inverse variance weighted	5	0.127319	0.139937	0.36291	-0.146957	0.401595	1.13578	0.863331	1.49421
Phosphorus	MR Egger	4	0.0896049	0.0778762	0.368893	-0.0630325	0.242242	1.09374	0.938913	1.2741
	Weighted median	4	0.0293664	0.0183922	0.110338	-0.00668235	0.0654151	1.0298	0.99334	1.0676
	Inverse variance weighted	4	0.0325873	0.0153364	0.0336008	0.00252791	0.0626467	1.03312	1.00253	1.06465
Selenium	Wald ratio	1	-0.00302528	0.00861762	0.725546	-0.0199158	0.0138653	0.996979	0.980281	1.01396
Vitamins A1	Inverse variance weighted	2	-0.0201549	0.0598581	0.736335	-0.137477	0.097167	0.980047	0.871555	1.10204
Vitamins B6	Wald ratio	1	0.0312176	0.0176243	0.0765139	-0.00332603	0.0657612	1.03171	0.996679	1.06797
Vitamins B12	MR Egger	12	-0.00352551	0.0101326	0.735099	-0.0233854	0.0163343	0.996481	0.976886	1.01647
	Weighted median	12	0.000939997	0.00649088	0.884854	-0.0117821	0.0136621	1.00094	0.988287	1.01376
	Inverse variance weighted	12	-0.00147918	0.00637301	0.81646	-0.0139703	0.0110119	0.998522	0.986127	1.01107
Vitamins C	MR Egger	10	-0.0169738	0.0244708	0.507546	-0.0649365	0.0309889	0.983169	0.937127	1.03147
	Weighted median	10	-0.0086911	0.0138517	0.530372	-0.0358404	0.0184583	0.991347	0.964794	1.01863
	Inverse variance weighted	10	-0.0112381	0.0148071	0.447875	-0.04026	0.0177839	0.988825	0.96054	1.01794
Vitamins D	MR Egger	6	0.0424933	0.0376487	0.322142	-0.0312982	0.116285	1.04341	0.969186	1.12332
	Weighted median	6	0.0419998	0.0233951	0.0726159	-0.00385465	0.0878543	1.04289	0.996153	1.09183
	Inverse variance weighted	6	0.0352618	0.0213261	0.0982369	-0.00653725	0.0770609	1.03589	0.993484	1.08011
Vitamins E	Wald ratio	1	-0.0904545	0.0751435	0.228684	-0.237736	0.0568268	0.913516	0.788411	1.05847
Zinc	Inverse variance weighted	2	-0.0027329	0.0180087	0.879381	-0.03803	0.0325642	0.997271	0.962684	1.0331

## Sheet: S8
Table S8. MR analysis results of Cognitive performance
Exposure	Method	nSNP	b	se	p	lo_ci	up_ci	or	or_lci95	or_uci95
Beta carotene	Wald ratio	1	0.0157718	0.0191946	0.41126	-0.0218497	0.0533933	1.0159	0.978387	1.05484
Calcium	MR Egger	7	0.0131747	0.0856632	0.883785	-0.154725	0.181075	1.01326	0.856651	1.1985
	Weighted median	7	-0.0221597	0.0536888	0.679794	-0.12739	0.0830703	0.978084	0.880391	1.08662
	Inverse variance weighted	7	-0.0484179	0.0455734	0.288046	-0.137742	0.0409059	0.952736	0.871324	1.04175
Copper	Inverse variance weighted	2	-0.00501562	0.00971023	0.605485	-0.0240477	0.0140164	0.994997	0.976239	1.01412
Folate	Inverse variance weighted	2	0.0149669	0.0281208	0.594562	-0.0401498	0.0700837	1.01508	0.960646	1.0726
Iron	MR Egger	12	0.0246724	0.0216421	0.280849	-0.0177462	0.0670909	1.02498	0.98241	1.06939
	Weighted median	12	0.00944891	0.0152414	0.53529	-0.0204242	0.039322	1.00949	0.979783	1.04011
	Inverse variance weighted	12	0.0156244	0.0141953	0.271039	-0.0121984	0.0434471	1.01575	0.987876	1.0444
Lycopene	Wald ratio	1	0.0277895	0.0168947	0.0999987	-0.00532421	0.0609032	1.02818	0.99469	1.0628
Magnesium	MR Egger	6	0.567646	0.766132	0.499877	-0.933974	2.06926	1.76411	0.392989	7.919
	Weighted median	6	0.125575	0.226666	0.579575	-0.318692	0.569841	1.1338	0.7271	1.76799
	Inverse variance weighted	6	0.322189	0.22833	0.158225	-0.125338	0.769715	1.38015	0.882199	2.15915
Phosphorus	MR Egger	4	-0.135884	0.108732	0.337821	-0.348999	0.0772318	0.872944	0.705394	1.08029
	Weighted median	4	0.0112487	0.0274063	0.681482	-0.0424676	0.064965	1.01131	0.958422	1.06712
	Inverse variance weighted	4	0.0316233	0.0253882	0.212916	-0.0181377	0.0813842	1.03213	0.982026	1.08479
Selenium	Wald ratio	1	0.019434	0.0118113	0.0998941	-0.00371623	0.0425842	1.01962	0.996291	1.0435
Vitamins A1	Inverse variance weighted	2	-0.0392388	0.0694116	0.571865	-0.175286	0.0968079	0.961521	0.839217	1.10165
Vitamins B6	Wald ratio	1	-0.0515714	0.0245714	0.0358313	-0.0997314	-0.00341143	0.949736	0.90508	0.996594
Vitamins B12	MR Egger	12	0.0166335	0.0105039	0.144378	-0.00395417	0.0372211	1.01677	0.996054	1.03792
	Weighted median	12	0.0114465	0.00897935	0.202396	-0.00615307	0.029046	1.01151	0.993866	1.02947
	Inverse variance weighted	12	0.0131659	0.0069119	0.0568037	-0.000381409	0.0267132	1.01325	0.999619	1.02707
Vitamins C	MR Egger	9	-0.011891	0.0238391	0.633209	-0.0586157	0.0348336	0.988179	0.943069	1.03545
	Weighted median	9	-0.0117125	0.0189873	0.537327	-0.0489275	0.0255026	0.988356	0.95225	1.02583
	Inverse variance weighted	9	0.000868015	0.0152124	0.954498	-0.0289483	0.0306843	1.00087	0.971467	1.03116
Vitamins D	MR Egger	6	0.017181	0.0525018	0.759892	-0.0857225	0.120084	1.01733	0.917849	1.12759
	Weighted median	6	0.0433061	0.0334682	0.195684	-0.0222916	0.108904	1.04426	0.977955	1.11506
	Inverse variance weighted	6	0.0455184	0.0297232	0.125668	-0.0127391	0.103776	1.04657	0.987342	1.10935
Vitamins E	Wald ratio	1	0.2305	0.1045	0.0274021	0.02568	0.43532	1.25923	1.02601	1.54546
Zinc	Inverse variance weighted	2	-0.0102236	0.0188071	0.586714	-0.0470854	0.0266383	0.989828	0.954006	1.027

## Sheet: S9
Table S9. MR analysis results of Prospective memorydata
Exposure	Method	nSNP	b	se	p	lo_ci	up_ci	or	or_lci95	or_uci95
Beta carotene	Wald ratio	1	-0.00763826	0.0126606	0.546303	-0.032453	0.0171765	0.992391	0.968068	1.01732
Calcium	MR Egger	7	0.0468191	0.0553272	0.436045	-0.0616222	0.15526	1.04793	0.940238	1.16796
	Weighted median	7	0.0191326	0.0362066	0.597202	-0.0518323	0.0900975	1.01932	0.949488	1.09428
	Inverse variance weighted	7	-0.00120901	0.0301074	0.967968	-0.0602195	0.0578015	0.998792	0.941558	1.0595
Copper	Inverse variance weighted	2	0.000962925	0.00642659	0.880895	-0.0116332	0.013559	1.00096	0.988434	1.01365
Folate	Inverse variance weighted	2	0.0217607	0.0273859	0.42685	-0.0319157	0.0754371	1.022	0.968588	1.07836
Iron	MR Egger	12	-0.00798012	0.0152668	0.612559	-0.037903	0.0219428	0.992052	0.962806	1.02219
	Weighted median	12	0.00101456	0.00863175	0.906434	-0.0159037	0.0179328	1.00102	0.984222	1.01809
	Inverse variance weighted	12	0.000176663	0.0101114	0.98606	-0.0196417	0.0199951	1.00018	0.98055	1.0202
Lycopene	Wald ratio	1	0.00919274	0.0111769	0.410808	-0.0127141	0.0310996	1.00924	0.987366	1.03159
Magnesium	MR Egger	6	-0.397086	0.361193	0.333327	-1.10502	0.310853	0.672276	0.331203	1.36459
	Weighted median	6	-0.148212	0.148166	0.317159	-0.438616	0.142192	0.862248	0.644928	1.1528
	Inverse variance weighted	6	-0.0782435	0.118715	0.509839	-0.310924	0.154437	0.924739	0.73277	1.167
Phosphorus	MR Egger	4	-0.102828	0.071774	0.288324	-0.243505	0.0378485	0.902282	0.783875	1.03857
	Weighted median	4	0.0135412	0.017478	0.438484	-0.0207157	0.0477981	1.01363	0.979497	1.04896
	Inverse variance weighted	4	-0.000988971	0.0160204	0.950776	-0.0323889	0.0304109	0.999012	0.96813	1.03088
Selenium	Wald ratio	1	-0.00486902	0.00793645	0.539545	-0.0204245	0.0106864	0.995143	0.979783	1.01074
Vitamins A1	Inverse variance weighted	2	0.00655703	0.0455894	0.885636	-0.0827982	0.0959122	1.00658	0.920537	1.10066
Vitamins B6	Wald ratio	1	0.0362161	0.0162512	0.0258459	0.00436376	0.0680685	1.03688	1.00437	1.07044
Vitamins B12	MR Egger	12	0.0021914	0.00782778	0.78522	-0.0131511	0.0175339	1.00219	0.986935	1.01769
	Weighted median	12	0.000471791	0.00620947	0.939436	-0.0116988	0.0126424	1.00047	0.988369	1.01272
	Inverse variance weighted	12	-0.000812677	0.00496653	0.870022	-0.0105471	0.00892172	0.999188	0.989508	1.00896
Vitamins C	MR Egger	10	0.000136958	0.0154998	0.993166	-0.0302426	0.0305166	1.00014	0.97021	1.03099
	Weighted median	10	-0.00557611	0.0135243	0.680117	-0.0320837	0.0209315	0.994439	0.968426	1.02115
	Inverse variance weighted	10	-0.00772416	0.00989292	0.434934	-0.0271143	0.011666	0.992306	0.97325	1.01173
Vitamins D	MR Egger	6	0.0120092	0.034655	0.746402	-0.0559147	0.079933	1.01208	0.94562	1.08321
	Weighted median	6	0.0145559	0.0209531	0.48725	-0.0265122	0.055624	1.01466	0.973836	1.0572
	Inverse variance weighted	6	0.0087037	0.0196142	0.657227	-0.0297401	0.0471475	1.00874	0.970698	1.04828
Vitamins E	Wald ratio	1	-0.0990425	0.068959	0.150931	-0.234202	0.0361171	0.905704	0.791202	1.03678
Zinc	Inverse variance weighted	2	-0.00267133	0.0171062	0.875906	-0.0361995	0.0308569	0.997332	0.964448	1.03134

[truncated: 2 more sheets: S10, S11]
